# Supplementary material for: Investigating the relationship between intergroup physical contact and attitudes towards foreigners: the mediating role of quality of intergroup contact
Source: PeerJ. 2018 Sep 27;6:e5680. doi: 10.7717/peerj.5680 (PMC6164546; doi:10.7717/peerj.5680)
Supplement: Supplemental Information 2 [file peerj-06-5680-s002.xlsx]

## Sheet: Foglio1
Subject	Age	sex0=F;1=M	Nationality1ITA2nonITA3double	EPC-Known1	EPC-Known2	EPC-Known3	EPC-Known4	EPC-Known5	EPC-Known6	EPC-Known7	EPC-Known8	EPC-Known9	EPC-Known10	EPC-Known11	EPC-Known12	CID-Stranger1	CID-Stranger2	CID-Stranger3	CID-Stranger4	CID-Stranger5	CID-Stranger6	CID-Stranger7	CID-Stranger8	CID-known1	CID-known2	CID-known3	CID-known4	CID-known5	CID-known6	CID-known7	CID-known8
1	19	0	1	1	2	2	1	1	2	3	2	2	2	2	3
2	19	0	1	4	4	4	3	2	3	4	4	4	5	4	4	3.5	3.3	3.6	4.6	4.5	4.6	4.7	4.9	0.8	0.8	1.2	0.9	0.7	0.8	0.6	0.4
3	20	0	1	5	5	5	5	2	5	4	5	5	5	5	5	4	2.8	3.2	2.4	1.9	2	1.6	1	0.3	1.2	1	0.9	0.3	0.6	0.4	1.2
4	19	0	1	5	4	3	2	2	4	3	5	4	4	3	5	1.6	2.3	2.9	1.5	2.4	2.2	1.9	3.7	0.7	0.6	1	0.5	0.8	0.8	0.6	1.2
5	19	0	3	5	3	4	5	3	4	4	5	5	4	3	5	1	1.3	1.2	1.1	0.9	1.2	1.1	1.1	0.4	0.4	0.4	0.4	0.5	0.4	0.5	0.3
6	20	0	1	5	5	5	5	2	5	5	5	5	5	5	5	3	3.1	3.4	2.4	5	5	3.3	5	0.5	2.5	2.1	0.4	1.8	1.8	0.6	1.7
7	22	1	1	5	5	5	5	2	5	4	5	5	5	5	5	3.5	4.2	4.3	4.2	4.1	4	3.8	3.8	0.9	1.8	1.8	0.7	2.3	3	1.1	2.6
8	19	1	1	3	2		2	1	4	1	5	3	4	4	4	3.9	3.6	4.9	3	4.5	3.5	4	4.4	1.5	2.5	2.4	1.1	2.6	2.7	1.2	1.9
9	22	1	1	4	4	4	3	2	3	3	5	5	5	4	5	1.6	1.5	1.6	1.9	1.6	2	1.8	2.9	1.6	1.3	1	1.3	1	1.2	1	1.1
10	23	0	1	5	5	5	4	4	5	4	5	5	5	5	5	4.5	4.5	4.2	4.5	4.1	4.4	4.1	4.3	1	1.5	3.6	0.6	1.6	2.6	2	4.5
11	20	1	1	2	2	1	1	1	3	1	2	5	1	3	3	1.8	1.9	2	1.9	2.3	2.4	2	2.3	1.2	1	1.3	1.2	1.5	1.3	1.1	1.4
12	20	0		4	4	3	4	3	5	4	4	5	5	3	4	2.9	3.2	2.3	3.3	2.4	2.2	2.5	4.6	1	0.6	0.5	0.6	1.4	1	0.9	2.6
13	19	1	1	4	3	3	3	2	4	3	4	4	4	3	5
14		1	2	5	5	5	5	3	5	1	5	5	5	5	5	2.3	4.4	4.2	1.3	5	4.9	2.6	5	1.3	1.8	1.7	0.9	2.9	2.8	1.5	3.7
15	19	1	1	5	4	4	3	1	4	2	5	5	4	3	4	2.1	2	1.8	2.2	1.6	1.9	1.9	1.7	0.3	0.3	0.3	0.4	0.2	0.2		0.3
16	19	1	1	4	4	4	4	2	5	4	5	5	3	4	5	1.1	1.2	1	1	1.8	1.9	1.1	1.6	0.3	0.3	0.4	0.3	0.7	0.7	0.4	0.9
17	20	1	3	3	4	5	2	1	4	1	5	5	1	4	5	1.6	1.7	2.1	1.5	2.2	2.1	2.1	2.5	0.7	1	1	0.3	1	1.3	0.7	1.6
18	19	0	1	3	1	2	1	1	1	1	2	2	2	2	2	2.1	1.6	1.3	3.9	0.6	0.7	2.2	0.6	0.5	0.5	0.4	0.6	0.3	0.5	0.4	0.4
19	19	0	1	5	5	5	2	2	5	5	5	5	5	5	5	3.1	3	2.9	2.3	3.4	3.2	2.9	4.7	1	1.6	1	1	1.5	1.6	1.1	2.7
20	21	1		2	2	3	3	1	4	2	3	5	4	4	4
21	21	1	1	4	3	3	2	1	4	2	4	2	4	4	2	3	3.1	3.4	2.5	2.8	2.7	2.8	3.7	1.1	0.4	0.4	1.1	0.3	0.3	1	0.3
22	19	1		5	4	4	2	2	3	2	5	4	5	4	4	0.8	0.7	0.8	1	0.8	0.8	0.8	0.8	0.8	0.9	0.8	1	0.8	0.9	0.8	0.9
23	19	0	1	3	1	2	2	2	3	2	3	2	4	4	5	1.6	1.5	1.6	1.8	1.5	1.4	1.8	1.5	1.1	1.3	1.1	1.4	1.2	1.1	1.3	1.1
24	22	0	1	4	4	3	2	2	5	2	4	4	3	4	4	2.8	3.4	3.2	1.9	3.4	4.6	2.9	3.6	1.1	1.4	1.6	0.8	2.1	2.5	1.7	2.7
25	19	0	1	1	2	1	2	1	2	2	2	2	2	2	2	2	1.5	1.6	2.4	1.8	1.6	1.9	1.7	1.7	1.3	1.2	1.9	1.1	1	1.5	1.2
26	18	1	1	4	4	3	2	1	5	4	5	5	3	4	5	2.1	1.9	2.1	2.1	2.7	2.3	2.5	3.2	1.3	1.1	1.3	1.4	1.3	1	1.4	1.1
27	20	0	1	3	3	3	2	4	5	3	4	5	3	5	5	1.9	3.2	3.4	1.6	4.5	4.2	2	4.1	0.8	0.7	0.8	0.8	0.7	0.8	0.8	0.7
28	19	0	1	2	3	2	2	1	4	5	5	5	3	4	3	3.2	4.2	4.3	2.4	5.2	5.2	3.1	5.4	1.3	1.1	1.5	1.2	1.9	1.4	1.4	2.6
29	19	0	1	5	5	5	5	3	5	3	4	4	3	4	5	2.6	1.9	1.3	2.1	1.4	1.5	2	1.3	0.8	0.8	0.8	1.1	0.5	0.8	1	0.9
30	19	0	1	5	4	5	5	1	5	3	5	5	5	5	5	1.7	2.1	1.7	1.7	4.9	4.9	1.7	5.1	0.7	0.8	0.7	0.7	0.9	0.9	0.7	0.7
31	20	0	1	5	5	5	4	2	4	4	5	4	3	4	4	0.6	0.5	0.6	0.7	0.6	0.5	0.6	0.5	0.2	0.2	0.3	0.3	0.2	0.2	0.3	0.1
32	19	0	1	5	5	5	5	1	5	5	5	5	5	5	5	2.3	1.9	2	2.2	2.2	1.8	2.1	1.9	0.4	0.5	0.5	0.3	0.4	0.4	0.4	0.4
33	20	1	1	5	5	4	4	2	3	2	5	5	4	4	4	1.9	2.2	3.1	1.8	3.5	3.1	2.7	3.6	1.2	1.1	1.1	1.1	1.5	1.2	1.1	1.6
34	19	0	1	5	5	4	4	4	5	5	5	5	4	5	5	3.4	3.1	3.5	3.4	3.5	3.4	3.5	3.4	1.2	0.9	1.3	1.3	1.1	1	1.5	1.1
35	23	0	1	3	5	4	5	2	5	5	4	2	5	5	5	3.7	4.9	4.5	3.2	5	4.9	2.6	4.9	1.6	1.3	0.5	2.6	1.4	2.2	1.3	1.9
36	19	0	1	3	4	4	3	2	4	2	4	3	3	4	5	1.5	2.2	2.2	1.5	3	2.7	1.5	3.6	1.2	1.1	1.3	1	1.5	1.2	1.3	1.8
37	20	0	1	3	2	2	2	1	4	1	3	3	3	2	4	2.8	2.8	3.6	2.6	4	4.3	3.1	4.2	1.2	1.7	1.7	1.3	3.6	3.3	1.8	3
38	30	1	1	5	4	3	3	4	5	3	4	5	3	5	5	2.4	2.4	2.1	2.3	2	2.1	2.5	2.6	0.2	0.2	0.3	0.2	0.2	0.2	0.2	0.2
39	19	0		5	4	5	4	3	4	4	5	5	5	5	4	2.9	4.1	4	2.4	4.5	4.6	2.9	4.5	1.4	1.3	1.2	0.9	1	1.1	1.8	0.9
40	19	0	1	5	4	3	4	4	3	4	5	4	4	3	4	1.5	2.5	3.5	3.3	3.9	2.3	2.1	2.9	1.6	3.3	0.7	1.1	0.8	1.3	2.7	2
41	19	0	1	4	4	4	3	4	3	3	4	4	4	2	4	1.9	2.3	2.6	2.2	1.9	2	2.5	2.2	0.7	0.6	0.6	1	0.4	0.5	0.8	0.6
42	23	0	2	5	4	4	3	2	3	2	4	5	2	3	2	3	3	3.2	3	3.5	3	3.4	3.2	1.5	1.3	1.3	1.4	1.5	1.4	1.3	1.3
43	20	0		5	5	5	4	2	4	4	5	5	5	5	4	1.7	1.7	1.4	1.4	1.5	1.4	1.4	1.4	0.4	0.4	0.4	0.4	0.4	0.3	0.4	0.3
44	20	0		5	5	5	3	2	5	3	5	5	4	1	3	4.4	3.8	4.2	3.2	4.9	4.8	4.4	4.9	1.1	0.8	0.8	0.5	2.3	2.3	1.4	1.9
45	18	0	1	5	5	5	5	5	5	5	5	5	5	5	5	2.7	3.7	3		2.4	2.8	2.2	4	1.2	1.1	1.3		0.9	0.9	1	0.9
46	22	1	1	5	5	4	4	3	4	1	3	5	3	3	5	2.6	2.8	2.7	2.9	2.6	2.8	2.6	2.5	1.3	1.4	1	1.4	1.1	1.3	1.1	1.2
47	31	0	2	5	5	5	5	1	4	5	5	5	4	4	5	3.3	2.4	1.9	2.4	3.5	3.4	1.4	4.7	0.8	1	0.3	0	1.5	3.6	0.8	2.5
48	21	0	1	5	4	4	3	1	5	2	5	3	5	5	4		4.7	4.6	3.6				5.1		0.6	0.5	0.8				0.5
49	19	0	1	5	5	5	4	4	4	4	5	5	5	5	5	3.8	3.8	4	3.9	4.1	3.5	3.6	3.4		0.6	0.5	0.5	0.6	0.7	0.8	0.6
50	20	0	1	3	3	4	3	2	4	4	4	2	4	4	4	2.4	2.2	2.6	2.9	2.1	2	2.9	1.9	1.2	1.2	1.5	1.8	1.5	1.2	1.6	1.2
51	20	1	1	3	3	4	4	3	4	1	5	4	3	4	4	4.6	4.2	4.6	4.9	4.1	4.3	4.8	3.9	0.6	0.6	0.7	0.3	0.6	0.6	0.6	0.6
52	27	1	2	4	4	4	4	2	3	2	3	4	2	3	3	1.4	1.3	1.2	1.3	1	1.1	1	1.1		0.5	0.3	0.3	0.6	0.5	0.4	0.5
53	20	0	1	5	5	5	5	3	5	5	5	5	5	5	5		3.8	3.6	2.6				4.4	0.7	0.7	0.8	0.5	0.8	0.8	0.7	0.8
54	19	0	2	5	5	5	4	3	5	4	5	5	5	5	4	1.8	3.1	3.2	1.5	3.5	3.7	2.6	4.1	1.6	1.6	1.8	1.5	2.5	2.1	1.9	2.1
55	18	0	1	5	5	5	4	2	4	3	4	4	4	4	4	0.6	0.6	1	0.8	0.8	0.8	0.8	0.9	0.7	0.9	1	0.8	0.9	0.9	1	0.8
56	19	0	1	5	5	4	1	2	4	5	5	2	5	5	5	2.5	2.4	3.3	2.5	3.3	2.8	2.5	3	0.2	0.5	0.5	0.4	0.5	0.5	0.5	0.5
57	19	0	1	5	4	5	4	3	4	5	5	3	4	4	5	1.1	1.1	0.9	1.3	1	1	1	1.1	0.5	0.4	0.3	0.5	0.3	0.4	0.3	0.4
58	19	1	1	5	4	4	4	1	4	5	5	5	5	5	5	1.4	1.1	1.8	2.1	1.7	1.5	2.1	1.6	0.5	0.4	0.3	0.6	0.3	0.4	0.5	0.4
59	21	0	1	5	5	5	1	2	4	2	5	5	5	2	5	5	4.1	1.4	0.3	2	3.2	1.1	2.6	5	3.6	1.6	0.2	2.1	3.1	1.3	2.4
60				5	5	3	2	2	4	4	5	5	3	4	5	3.5	2.5	2.9	1.6	4	4.1	2.8	3.1	1.3	2.2	2.2	0.9	2.3	2	1.7	2.9
61	19	0	1	5	4	4	3	2	5	5	5	5	4	5	4	1.2	1	1	1	1.7	1.3	1.1	1.5	0.4	0.3	0.3	0.3	0.5	0.4	0.5	0.3
62	19	0		5	5	5	4	2	5	4	5	5	3	3	5	2.5	3	3.6	2	4.2	3.6	2.2	4.8	1.9	1.2	1	1.5	1.1	1.5	1.2	1.1
63	19	0		5	4	4	2	2	5	5	5	4	5	4	5	0.9	2.9	2.5	0.9	2.8	2.6	1	2.7	0.7	0.6	0.7	0.6	1.6	1.7	0.8	1.6
64	19	0	1	4	3	5	3	2	4	4	5	4	4	4	5	2.2	2.7	1.9	2.1	2.7	3.1	2.1	3.3	0.9	1.2	1.1	0.7	1.6	1.3	1	1.5
65	22	0	1	5	5	5	5	3	5	5	5	5	5	5	5	0.8	1.2	1.4	0.8	1.8	1.8	0.9	2	0.1	0.1	0.3	0.2	0.2	0.1	0.3	0.1
66	19	0	1	5	4	5	2	2	2	5	5	5	4	4	4	2.2	2.2	2.3	2.4	2	2.3	2.5	2	0.5	0.7	0.4	0.4	0.5	0.7	0.4	0.5
67	32	0		5	5	5	5	4	5	5	5	5	5	4	4	3.4	3.4	3.4	3.8	3.5	4.5	3.9	4.8	1.7	2.2	2	1.2	3.1	3.2	2.1	2.8
68	21	0	1	3	3	2	2	4	4	1	5	4	3	3	5	3.6	3.2	2	2.8	4.8	4.9	3.3	4.8
69	50	0		5	5	5	4	3	5	5	5	5	5	5	5	1.2	3	4.1	0.5	2.9	2.9	1.5	4.5	0.3	0.8	0.6	0.4	1	1	0.5	4.4
70	26	0		5	5	5	5	4	5	5	5	5	5	5	5	4.6	3.9	4.2	3.5	4	3.8	4.3	2.7	0.6	1.2	3.6	0.2	1.7	3.4	3.5	2.2
71	19	0	1	5	4	5	4	2	4	5	5	2	4	3	5	2.2	3.2	3.9	3.3	3.7	4.3	2.4	4.8	1.6	2.2	2.6	1	2.5	3	1.9	4.1
72	20	0	2	5	5	4	4	5	4	5	5	4	4	5	4	1.9	3	2.8	1.9	4.2	3.3	2.2	4.1	0.6	0.5	0.7	0.8	0.4	0.5	0.8	1
73	21	0		5	5	5	4	2	5	5	5	5	5	5	5	4.8	4.9	4.1	4.2	3.8	4.3	4.3	5	2.4	2.8	2.2	1.5	2	2.9	2.1	2.4
74	19	0	1	5	4	5	5	3	5	5	5	5	5	5	5	0.4	0.6	0.5	0.2	3.4	3.7	0.4	3.5	0.2	0.3	0.3	0.1	1	1.1	0.2	1.2
75	19	0	1	5	3	3	2	2	4	3	3	4	3	5	4	3	3.3	3.8	1.5	4.2	4.1	2.8	4.8	1.3	2.5	3.1	0.9	2.3	2.4	1.6	2.8
76	19	0	1	5	3	4	4	2	4	3	4	3	4	3	4	2.1	1.3	1.5	2.2	1.5	1.5	1.9	1.5	1.2	0.8	1.3	0.6	1.2	1.3	1.3	1.3
77	22	0	1	5	5	5	2	2	5	5	5	5	5	5	4	2.2	1.9	1.6	1.9	1.6	1.6	1.8	1.5	1.2	1.1	1.5	1.7	1.5	1.1	1.6	1.2
78	19	0	1	5	5	5	4	2	5	5	5	5	4	5	5	0.6	0.3	0.4	0.3	0.4	0.4	0.4		0.2	0	0.2	0.2	0.2	0.2	0.3	0.1
79	20	0	1	5	3	4	3	2	5	5	5	2	5	4	5	1.8	2.3	2.2	1.1	3.1		1.9	3.2	0.6	1	0.9	0.5	1.2	1.1	0.6	1.3
80	19	0		4	2	3	3	1	4	2	5	4	3	4	5	3.1	3.4	3	3.3	4.7	4.2	2.8	4.7	1.8	2.6	2.4	0.3	1.5	2.7	1.6	3.4
81	19	0	1	5	5	4	4	5	4	5	5	4	5	4	4	4.4	4.5	4.6	4.4	4.4	4.6	4.7	5	1.6	0.9	1.3	0.4	1.4	0.6	1.9	0.4
82	19	0		4	3	3	2	1	3	4	5	5	3	3	4	1.6	2.2	2.9	1.8	2.9	2.6	2	2.6	0.8	1.4	1.4	0.7	2.7	2.5	1	2.4
83	20	0	1	5	5	4	4	2	4	4	5	3	4	2	3	3.9	3.1	3.7	3.7	3.8	3.5	3.9	3.6	2.3	1.5	1.8	0.7	2.8	2.4		2.2
84	21	0	1	5	2	4	4	1	5	4	4	4	5	4	4	3.7	3.9	3.7	4	3.4	3.6	3.9	3.5	0.9	2.1	2.3	1.2	2.7	2.9	1	2.3
85	19	0	1	5	4	5	5	3	5	5	5	5	5	2	5		1.7	1.5	1.6				1.6		0.1	0.2	0.1				0.2
86	20	0	1	3	3	4	5	4	4	4	5	4	5	3	4	3	3.2	2.9	2.8	2.8	2.2	3	4.2	0.8	0.4	0.6	0.3	0.5	0.5	0.9	0.6
87	18	0	1	5	5	5	3	3	5	4	5	5	5	5	5		2.8	1.8	3.3				4.8		0.5	0.4	0.6				2
88	19	0	1	5	4	4	5	1	4	4	5	2	3	3	5	4.6	4.8	4.7	4.9	4.6	4.4	4.6	4.8	1.4	3.1	3.4	3	2.6	1.9	3.1	3.4
89	19	0	1	3	4	3	3	1	5	5	5	5	4	5	4	2.5	2.1	2.1	2	2.3	2.3	2	2.1	0.6	0.6	0.6	0.4	0.5	0.4	0.6	0.5
90	20	0	1	5	5	3	4	1	5	4	5	2	4	2	3	2.3	2	2.1	2.3	2.1	2.1	2.2	2.1	0.3	0.4	0.3	0.3	0.3	0.3	0.3	0.3
91	19	0	1	2	5	4	4	1	5	3	5	5	4	4	4	2.7	2.9	2.9	2.4	3	2.7	2.1	2.9	1.4	1	1.8	1.5	1.3	1	1.6	1
92	19	0	1	5	5	4	4	5	5	4	5	4	4	5	5	1.1	2.8	2	1.6	3.5	3.5	1.5	4.5	0	0.2	0	0.4	0.2	0		0.2
93	19	0	1	5	5	5	5	2	5	5	5	5	5	5	5	1.7	2.4	3	2.4	3.1	3.1	1.7	3.2	0.5	0.3	0.2	0.6	0.2	0.2	0.4	0.3
94	19	0	1	5	5	4	4	3	4	4	5	4	3	4	5
