# Supplementary material for: Investigating the relationship between intergroup physical contact and attitudes towards foreigners: the mediating role of quality of intergroup contact
Source: PeerJ. 2018 Sep 27;6:e5680. doi: 10.7717/peerj.5680 (PMC6164546; doi:10.7717/peerj.5680)
Supplement: Supplemental Information 3 [file peerj-06-5680-s003.xls]

## Sheet: DATASET
Participant	Order (2= Prejudice First; 1= Quantity First)	Gender (0 = Female; 1= Male)	Age	Nationality (1= Italian; 2= non Italian; 3 = double)	Quantity	Quality	EIPC - Physical contact	Prejudice
1	2	0	23	1	5	5	3	1.66667
2	2	1	21	1	2.5	2	2.33333	0.333333
3	2	1	20	1	4	4	2.75	1
4	2	1	20	1	4	4	1.66667	0.5
5	2	0	21	1	5	5	3.91667	2
6	2	1	22	1	3	2	2.25	0.166667
7	2	1	25	3	5	4	2.91667	0.666667
8	2	0	19	1	3.5	5	3.25	1.66667
9	2	0	32	1	4.5	5	4.16667	3
10	1	1	23	1	4.5	3	2.66667	0.333333
11	2	0	26	1	5	4	3.25	0.333333
12	1	1	30	1	5	4	4.41667	1.5
13	1	0	26	1	4	4	2.5	0.5
14	1	0	28	1	5	3	3.25	2.33333
15	1	0	21	1	5	5	3.75	2.16667
16	1	1	22	1	2.5	3	2.66667	0.5
17	1	1	23	1	5	5	3.08333	2.16667
18	1	1	23	1	5	4	2.83333	2.5
19	1	1	22	1	2.5	3	1.75	0.5
20	2	1	22	1	4.5	3	2	1.16667
21	1	0	21	1	4.5	4	3.16667	0
22	1	1	21	1	4	5	2.5	1.83333
23	2	1	21	1	4	3	3.5	0
24	2	0	20	1	4	4	2.83333	1.83333
25	1	0	19	1	4.5	5	2.83333	2.5
26	1	1	20	1	4.5	4	2.66667	1.33333
27	1	0	20	1	3.5	2	3.08333	0.333333
28	2	0	21	1	3	3	2.33333	0.5
29	1	1	21	1	2.5	3	2	-0.166667
30	2	1	20	1	4	4	2.83333	0.6
31	2	0	21	1	4	4	1.58333	0.166667
32	1	0	21	1	4.5	4	2.83333	1
33	2	1	19	1	3.5	3	2.41667	-1.33333
34	1	1	20	1	4	3	1.5	0
35	1	0	19	1	3	5	2.25	0.833333
36	2	1	19	1	3	3	1.16667	0.333333
37	2	0	19	1	4	3	2	1.16667
38	1	1	21	1	4.5	4	2.58333	0
40	1	1	19	1	4	3	3.16667	-0.333333
41	2	1	21	1	2	3	1.25	1.16667
42	2	1	19	1	2	3	2	0.5
43	2	1	22	1	2	4	1.83333	1.33333
44	1	1	19	1	5	3	3.25	0.333333
45	2	0	20	1	3	4	2.66667	2.33333
46	1	0	19	1	4.5	4	3.16667	1.33333
47	1	0	20	1	4	4	2.75	2.33333
48	2	0	19	1	4.5	5	3	1.66667
49	2	0	19	1	4.5	4	3.41667	0.166667
50	1	1	21	1	4.5	5	3	2
51	1	1	22	2	5	5	3.41667	1.66667
52	1	0	21	2	5	5	3.16667	2.5
53	1	0	28	1	3.5	4	3.16667	1.33333
54	1	0	24	1	2.5	3	1.75	1.33333
55	1	1	21	1	3.5	5	1.58333	1
56	1	0	26	1	3	3	1.91667	0
57	2	0	23	1	2.5	3	2.16667	0.333333
58	1	0	30	1	4.5	3	3	1
60	2	1	27	1	5	4	2.75	1.5
61	2	1	20	1	4.5	3	2.08333	0
62	2	1	28	1	3.5	3	2.33333	0.166667
63	2	1	33	1	4.5	4	3.16667	-0.166667
64	2	0	21	1	4	3	2.25	0.166667
65	2	0	22	1	2.5	5	2.5	2.66667
66	2	0	22	1	5	5	3	2
67	2	1	23	1	4	4	3.66667	1
68	2	1	25	1	4.5	4	1.58333	-1.83333
69	2	0	23	1	5	4	4.41667	2.5
70	1	0	23	1	2.5	2	1.16667	-0.666667
71	1	1	22	1	4.5	4	2.25	0
72	1	0	21	1	2.5	2	1.75	-0.333333
73	2	1	19	1	4	4	2.16667	0.833333
74	1	0	27	1	3.5	5	2.75	1
75	2	1	20	1	2.5	4	1.66667	0.333333
76	1	0	22	1	5	5	4.58333	0.5
77	1	0	21	1	4.5	4	3.41667	0.666667
79	1	0	23	1	3	4	3.66667	0
80	2	1	19	1	4.5	4	2.75	1.5
81	1	0	19	2	5	4	3.25	-1
82	2	0	25	2	4	4	2.08333	1
83	1	0	24	1	4.5	4	3.41667	0.666667
84	1	0	25	1	4	4	1.5	1.5
85	2	0	21	1	5	5	4.58333	-0.166667
86	2	0	21	1	4.5	4	3.83333	1.5
87	2	0	21	1	3.5	4	3	1.83333
88	2	0	29	1	3.5	4	1.5	-0.333333
90	2	0	21	1	4	5	3.66667	2.33333
91	2	0	20	1	4.5	4	2.66667	0.666667
92	1	0	21	1	4	5	2.66667	0.833333
93	2	1	21	1	4.5	3	1.83333	0.666667
94	1	0	20	1	4.5	5	3	2.83333
96	1	0	24	2	4	4	2.33333	1.16667
97	2	0	23	1	4.5	5	3.75	1.5
98	1	0	22	1	2	5	2.16667	0.333333
99	2	0	21	1	5	5	2.66667	1.83333
100	1	0	22	1	4.5	4	3.5	2
101	2	0	23	1	4	3	1.91667	1
103	1	1	23	1	4.5	5	3.66667	1.5
105	1	0	19	1	2	5	2.08333	1.83333
106	1	1	19	1	5	4	2.91667	0.666667
107	1	1	21	1	4	4	2.16667	1.16667
108	1	1	20	1	4	2	1.41667	-1.33333
109	1	1	20	1	3	3	2.5	-0.666667
110	2	0	26	1	3	4	2.25	-0.166667
111	2	1	23	1	3.5	3	1.83333	0.166667
